# Supplementary material for: Optimization of Culture Conditions for High Cell Productivity and Astaxanthin Accumulation in Vietnam’s Green Microalgae Haematococcus pluvialis HB and a Neuroprotective Activity of Its Astaxanthin
Source: Bioengineering (Basel). 2024 Nov 21;11(12):1176. doi: 10.3390/bioengineering11121176 (PMC11672925; doi:10.3390/bioengineering11121176)
Supplement: Supplementary file 1 [file bioengineering-11-01176-s001.zip]

Archive with 1 entries (1 files):
- bioengineering-3280182-supplementary.pdf
